# Supplementary material for: Simple reaction times to cyclopean stimuli reveal that the binocular system is tuned to react faster to near than to far objects
Source: PLoS One. 2018 Jan 5;13(1):e0188895. doi: 10.1371/journal.pone.0188895 (PMC5755738; doi:10.1371/journal.pone.0188895)
Supplement: S1 Dataset — The data set contains the 10 raw reaction times for each subject and condition in tab delimited text format. The very first raw of the file contains the field information. ParticipantID: anonymous participant ID (P01-P15); Stimulus('): disparity in arc min; Contrast(%): stimulus contrast was either 10 or 90%; Reaction-Time: reaction times were measured in ms; Visibility: “Seen” the reaction time was valid, “NotSeen” the reaction time was not available; Disparity: type of disparity “far” (i.e., uncrossed) or “near” (i.e., crossed) disparity. (TXT) [file pone.0188895.s010.txt]

ParticipantID	Stimulus(')	Contrast(%)	Reaction-Time	Visibility	Disparity
P01	3.7	10	458	Seen	far
P01	3.7	10	473	Seen	far
P01	3.7	10	554	Seen	far
P01	3.7	10	404	Seen	far
P01	3.7	10	434	Seen	far
P01	3.7	10	424	Seen	far
P01	3.7	10	527	Seen	far
P01	3.7	10	449	Seen	far
P01	3.7	10	418	Seen	far
P01	3.7	10	461	Seen	far
P01	7.3	10	450	Seen	far
P01	7.3	10	346	Seen	far
P01	7.3	10	367	Seen	far
P01	7.3	10	406	Seen	far
P01	7.3	10	350	Seen	far
P01	7.3	10	445	Seen	far
P01	7.3	10	425	Seen	far
P01	7.3	10	384	Seen	far
P01	7.3	10	385	Seen	far
P01	7.3	10	372	Seen	far
P01	11	10	393	Seen	far
P01	11	10	521	Seen	far
P01	11	10	492	Seen	far
P01	11	10	265	Seen	far
P01	11	10	412	Seen	far
P01	11	10	424	Seen	far
P01	11	10	389	Seen	far
P01	11	10	337	Seen	far
P01	11	10	531	Seen	far
P01	11	10	364	Seen	far
P01	15	10	411	Seen	far
P01	15	10	440	Seen	far
P01	15	10	403	Seen	far
P01	15	10	381	Seen	far
P01	15	10	422	Seen	far
P01	15	10	389	Seen	far
P01	15	10	422	Seen	far
P01	15	10	397	Seen	far
P01	15	10	347	Seen	far
P01	15	10	442	Seen	far
P01	18	10	472	Seen	far
P01	18	10	422	Seen	far
P01	18	10	419	Seen	far
P01	18	10	379	Seen	far
P01	18	10	400	Seen	far
P01	18	10	443	Seen	far
P01	18	10	462	Seen	far
P01	18	10	346	Seen	far
P01	18	10	359	Seen	far
P01	18	10	495	Seen	far
P01	29	10	423	Seen	far
P01	29	10	388	Seen	far
P01	29	10	654	Seen	far
P01	29	10	460	Seen	far
P01	29	10	409	Seen	far
P01	29	10	453	Seen	far
P01	29	10	499	Seen	far
P01	29	10	505	Seen	far
P01	29	10	415	Seen	far
P01	29	10	422	Seen	far
P01	58	10	523	Seen	far
P01	58	10	516	Seen	far
P01	58	10	466	Seen	far
P01	58	10	480	Seen	far
P01	58	10	422	Seen	far
P01	58	10	573	Seen	far
P01	58	10	502	Seen	far
P01	58	10	620	Seen	far
P01	58	10	459	Seen	far
P01	58	10	499	Seen	far
P01	120	10	393	Seen	far
P01	120	10	511	Seen	far
P01	120	10	484	Seen	far
P01	120	10	488	Seen	far
P01	120	10	575	Seen	far
P01	120	10	497	Seen	far
P01	120	10	519	Seen	far
P01	120	10	618	Seen	far
P01	120	10	395	Seen	far
P01	120	10	643	Seen	far
P02	3.7	10	422	Seen	far
P02	3.7	10	542	Seen	far
P02	3.7	10	373	Seen	far
P02	3.7	10	435	Seen	far
P02	3.7	10	550	Seen	far
P02	3.7	10	461	Seen	far
P02	3.7	10	393	Seen	far
P02	3.7	10	413	Seen	far
P02	3.7	10	374	Seen	far
P02	3.7	10	477	Seen	far
P02	7.3	10	347	Seen	far
P02	7.3	10	371	Seen	far
P02	7.3	10	342	Seen	far
P02	7.3	10	453	Seen	far
P02	7.3	10	390	Seen	far
P02	7.3	10	397	Seen	far
P02	7.3	10	450	Seen	far
P02	7.3	10	485	Seen	far
P02	7.3	10	442	Seen	far
P02	7.3	10	358	Seen	far
P02	11	10	416	Seen	far
P02	11	10	390	Seen	far
P02	11	10	527	Seen	far
P02	11	10	364	Seen	far
P02	11	10	503	Seen	far
P02	11	10	415	Seen	far
P02	11	10	420	Seen	far
P02	11	10	448	Seen	far
P02	11	10	376	Seen	far
P02	11	10	461	Seen	far
P02	15	10	383	Seen	far
P02	15	10	366	Seen	far
P02	15	10	480	Seen	far
P02	15	10	452	Seen	far
P02	15	10	425	Seen	far
P02	15	10	367	Seen	far
P02	15	10	398	Seen	far
P02	15	10	420	Seen	far
P02	15	10	403	Seen	far
P02	15	10	352	Seen	far
P02	18	10	379	Seen	far
P02	18	10	428	Seen	far
P02	18	10	311	Seen	far
P02	18	10	458	Seen	far
P02	18	10	405	Seen	far
P02	18	10	408	Seen	far
P02	18	10	365	Seen	far
P02	18	10	418	Seen	far
P02	18	10	385	Seen	far
P02	18	10	345	Seen	far
P02	29	10	369	Seen	far
P02	29	10	423	Seen	far
P02	29	10	396	Seen	far
P02	29	10	504	Seen	far
P02	29	10	483	Seen	far
P02	29	10	404	Seen	far
P02	29	10	515	Seen	far
P02	29	10	523	Seen	far
P02	29	10	372	Seen	far
P02	29	10	468	Seen	far
P02	58	10	393	Seen	far
P02	58	10	358	Seen	far
P02	58	10	329	Seen	far
P02	58	10	416	Seen	far
P02	58	10	525	Seen	far
P02	58	10	546	Seen	far
P02	58	10	519	Seen	far
P02	58	10	420	Seen	far
P02	58	10	423	Seen	far
P02	58	10	364	Seen	far
P02	120	10	462	Seen	far
P02	120	10	360	Seen	far
P02	120	10	560	Seen	far
P02	120	10	476	Seen	far
P02	120	10	371	Seen	far
P02	120	10	402	Seen	far
P02	120	10	565	Seen	far
P02	120	10	475	Seen	far
P02	120	10	376	Seen	far
P02	120	10	489	Seen	far
P03	3.7	10	494	Seen	far
P03	3.7	10	594	Seen	far
P03	3.7	10	412	Seen	far
P03	3.7	10	401	Seen	far
P03	3.7	10	439	Seen	far
P03	3.7	10	477	Seen	far
P03	3.7	10	425	Seen	far
P03	3.7	10	488	Seen	far
P03	3.7	10	544	Seen	far
P03	3.7	10	491	Seen	far
P03	7.3	10	401	Seen	far
P03	7.3	10	413	Seen	far
P03	7.3	10	384	Seen	far
P03	7.3	10	404	Seen	far
P03	7.3	10	357	Seen	far
P03	7.3	10	421	Seen	far
P03	7.3	10	372	Seen	far
P03	7.3	10	371	Seen	far
P03	7.3	10	442	Seen	far
P03	7.3	10	386	Seen	far
P03	11	10	354	Seen	far
P03	11	10	394	Seen	far
P03	11	10	387	Seen	far
P03	11	10	415	Seen	far
P03	11	10	374	Seen	far
P03	11	10	382	Seen	far
P03	11	10	436	Seen	far
P03	11	10	410	Seen	far
P03	11	10	424	Seen	far
P03	11	10	373	Seen	far
P03	15	10	426	Seen	far
P03	15	10	696	Seen	far
P03	15	10	422	Seen	far
P03	15	10	367	Seen	far
P03	15	10	410	Seen	far
P03	15	10	345	Seen	far
P03	15	10	361	Seen	far
P03	15	10	423	Seen	far
P03	15	10	478	Seen	far
P03	15	10	468	Seen	far
P03	18	10	441	Seen	far
P03	18	10	584	Seen	far
P03	18	10	396	Seen	far
P03	18	10	367	Seen	far
P03	18	10	393	Seen	far
P03	18	10	450	Seen	far
P03	18	10	429	Seen	far
P03	18	10	416	Seen	far
P03	18	10	432	Seen	far
P03	18	10	422	Seen	far
P03	29	10	470	Seen	far
P03	29	10	422	Seen	far
P03	29	10	714	Seen	far
P03	29	10	425	Seen	far
P03	29	10	462	Seen	far
P03	29	10	389	Seen	far
P03	29	10	420	Seen	far
P03	29	10	403	Seen	far
P03	29	10	495	Seen	far
P03	29	10	415	Seen	far
P03	58	10	573	Seen	far
P03	58	10	532	Seen	far
P03	58	10	460	Seen	far
P03	58	10	524	Seen	far
P03	58	10	446	Seen	far
P03	58	10	453	Seen	far
P03	58	10	427	Seen	far
P03	58	10	461	Seen	far
P03	58	10	456	Seen	far
P03	58	10	433	Seen	far
P03	120	10	417	Seen	far
P03	120	10	466	Seen	far
P03	120	10	518	Seen	far
P03	120	10	437	Seen	far
P03	120	10	558	Seen	far
P03	120	10	463	Seen	far
P03	120	10	506	Seen	far
P03	120	10	407	Seen	far
P03	120	10	518	Seen	far
P03	120	10	428	Seen	far
P04	3.7	10	533	Seen	far
P04	3.7	10	332	Seen	far
P04	3.7	10	504	Seen	far
P04	3.7	10	330	Seen	far
P04	3.7	10	396	Seen	far
P04	3.7	10	457	Seen	far
P04	3.7	10	414	Seen	far
P04	3.7	10	407	Seen	far
P04	3.7	10	491	Seen	far
P04	3.7	10	364	Seen	far
P04	7.3	10	381	Seen	far
P04	7.3	10	325	Seen	far
P04	7.3	10	324	Seen	far
P04	7.3	10	345	Seen	far
P04	7.3	10	376	Seen	far
P04	7.3	10	367	Seen	far
P04	7.3	10	355	Seen	far
P04	7.3	10	371	Seen	far
P04	7.3	10	382	Seen	far
P04	7.3	10	605	Seen	far
P04	11	10	414	Seen	far
P04	11	10	341	Seen	far
P04	11	10	334	Seen	far
P04	11	10	362	Seen	far
P04	11	10	373	Seen	far
P04	11	10	378	Seen	far
P04	11	10	384	Seen	far
P04	11	10	476	Seen	far
P04	11	10	386	Seen	far
P04	11	10	411	Seen	far
P04	15	10	437	Seen	far
P04	15	10	536	Seen	far
P04	15	10	384	Seen	far
P04	15	10	371	Seen	far
P04	15	10	355	Seen	far
P04	15	10	493	Seen	far
P04	15	10	405	Seen	far
P04	15	10	412	Seen	far
P04	15	10	451	Seen	far
P04	15	10	416	Seen	far
P04	18	10	415	Seen	far
P04	18	10	380	Seen	far
P04	18	10	375	Seen	far
P04	18	10	491	Seen	far
P04	18	10	397	Seen	far
P04	18	10	452	Seen	far
P04	18	10	377	Seen	far
P04	18	10	490	Seen	far
P04	18	10	349	Seen	far
P04	18	10	328	Seen	far
P04	29	10	701	Seen	far
P04	29	10	555	Seen	far
P04	29	10	352	Seen	far
P04	29	10	598	Seen	far
P04	29	10	420	Seen	far
P04	29	10	452	Seen	far
P04	29	10	446	Seen	far
P04	29	10	373	Seen	far
P04	29	10	529	Seen	far
P04	29	10	342	Seen	far
P04	58	10	389	Seen	far
P04	58	10	461	Seen	far
P04	58	10	315	Seen	far
P04	58	10	485	Seen	far
P04	58	10	348	Seen	far
P04	58	10	439	Seen	far
P04	58	10	728	Seen	far
P04	58	10	347	Seen	far
P04	58	10	515	Seen	far
P04	58	10	349	Seen	far
P04	120	10	378	Seen	far
P04	120	10	417	Seen	far
P04	120	10	634	Seen	far
P04	120	10	386	Seen	far
P04	120	10	557	Seen	far
P04	120	10	443	Seen	far
P04	120	10	428	Seen	far
P04	120	10	429	Seen	far
P04	120	10	466	Seen	far
P04	120	10	539	Seen	far
P05	3.7	10	465	Seen	far
P05	3.7	10	752	Seen	far
P05	3.7	10	609	Seen	far
P05	3.7	10	512	Seen	far
P05	3.7	10	589	Seen	far
P05	3.7	10	620	Seen	far
P05	3.7	10	569	Seen	far
P05	3.7	10	762	Seen	far
P05	3.7	10	NA	NotSeen	far
P05	3.7	10	NA	NotSeen	far
P05	7.3	10	751	Seen	far
P05	7.3	10	677	Seen	far
P05	7.3	10	603	Seen	far
P05	7.3	10	358	Seen	far
P05	7.3	10	531	Seen	far
P05	7.3	10	505	Seen	far
P05	7.3	10	449	Seen	far
P05	7.3	10	506	Seen	far
P05	7.3	10	580	Seen	far
P05	7.3	10	549	Seen	far
P05	11	10	597	Seen	far
P05	11	10	570	Seen	far
P05	11	10	558	Seen	far
P05	11	10	442	Seen	far
P05	11	10	411	Seen	far
P05	11	10	437	Seen	far
P05	11	10	484	Seen	far
P05	11	10	432	Seen	far
P05	11	10	446	Seen	far
P05	11	10	535	Seen	far
P05	15	10	525	Seen	far
P05	15	10	196	Seen	far
P05	15	10	563	Seen	far
P05	15	10	384	Seen	far
P05	15	10	412	Seen	far
P05	15	10	468	Seen	far
P05	15	10	611	Seen	far
P05	15	10	437	Seen	far
P05	15	10	513	Seen	far
P05	15	10	449	Seen	far
P05	18	10	575	Seen	far
P05	18	10	721	Seen	far
P05	18	10	681	Seen	far
P05	18	10	194	Seen	far
P05	18	10	491	Seen	far
P05	18	10	522	Seen	far
P05	18	10	421	Seen	far
P05	18	10	539	Seen	far
P05	18	10	463	Seen	far
P05	18	10	499	Seen	far
P05	29	10	429	Seen	far
P05	29	10	670	Seen	far
P05	29	10	415	Seen	far
P05	29	10	493	Seen	far
P05	29	10	493	Seen	far
P05	29	10	492	Seen	far
P05	29	10	540	Seen	far
P05	29	10	542	Seen	far
P05	29	10	519	Seen	far
P05	29	10	NA	NotSeen	far
P05	58	10	523	Seen	far
P05	58	10	649	Seen	far
P05	58	10	689	Seen	far
P05	58	10	606	Seen	far
P05	58	10	619	Seen	far
P05	58	10	576	Seen	far
P05	58	10	625	Seen	far
P05	58	10	601	Seen	far
P05	58	10	674	Seen	far
P05	58	10	NA	NotSeen	far
P05	120	10	471	Seen	far
P05	120	10	563	Seen	far
P05	120	10	591	Seen	far
P05	120	10	199	Seen	far
P05	120	10	613	Seen	far
P05	120	10	690	Seen	far
P05	120	10	NA	NotSeen	far
P05	120	10	NA	NotSeen	far
P05	120	10	NA	NotSeen	far
P05	120	10	NA	NotSeen	far
P07	3.7	10	593	Seen	far
P07	3.7	10	510	Seen	far
P07	3.7	10	448	Seen	far
P07	3.7	10	494	Seen	far
P07	3.7	10	507	Seen	far
P07	3.7	10	481	Seen	far
P07	3.7	10	615	Seen	far
P07	3.7	10	550	Seen	far
P07	3.7	10	549	Seen	far
P07	3.7	10	572	Seen	far
P07	7.3	10	495	Seen	far
P07	7.3	10	494	Seen	far
P07	7.3	10	496	Seen	far
P07	7.3	10	504	Seen	far
P07	7.3	10	451	Seen	far
P07	7.3	10	498	Seen	far
P07	7.3	10	534	Seen	far
P07	7.3	10	524	Seen	far
P07	7.3	10	589	Seen	far
P07	7.3	10	409	Seen	far
P07	11	10	453	Seen	far
P07	11	10	487	Seen	far
P07	11	10	399	Seen	far
P07	11	10	541	Seen	far
P07	11	10	414	Seen	far
P07	11	10	539	Seen	far
P07	11	10	524	Seen	far
P07	11	10	417	Seen	far
P07	11	10	382	Seen	far
P07	11	10	521	Seen	far
P07	15	10	443	Seen	far
P07	15	10	496	Seen	far
P07	15	10	439	Seen	far
P07	15	10	520	Seen	far
P07	15	10	476	Seen	far
P07	15	10	592	Seen	far
P07	15	10	430	Seen	far
P07	15	10	434	Seen	far
P07	15	10	511	Seen	far
P07	15	10	414	Seen	far
P07	18	10	509	Seen	far
P07	18	10	422	Seen	far
P07	18	10	391	Seen	far
P07	18	10	773	Seen	far
P07	18	10	575	Seen	far
P07	18	10	463	Seen	far
P07	18	10	428	Seen	far
P07	18	10	454	Seen	far
P07	18	10	450	Seen	far
P07	18	10	477	Seen	far
P07	29	10	587	Seen	far
P07	29	10	411	Seen	far
P07	29	10	445	Seen	far
P07	29	10	484	Seen	far
P07	29	10	495	Seen	far
P07	29	10	476	Seen	far
P07	29	10	494	Seen	far
P07	29	10	458	Seen	far
P07	29	10	589	Seen	far
P07	29	10	518	Seen	far
P07	58	10	622	Seen	far
P07	58	10	506	Seen	far
P07	58	10	674	Seen	far
P07	58	10	511	Seen	far
P07	58	10	621	Seen	far
P07	58	10	553	Seen	far
P07	58	10	562	Seen	far
P07	58	10	484	Seen	far
P07	58	10	510	Seen	far
P07	58	10	521	Seen	far
P07	120	10	494	Seen	far
P07	120	10	621	Seen	far
P07	120	10	503	Seen	far
P07	120	10	607	Seen	far
P07	120	10	593	Seen	far
P07	120	10	530	Seen	far
P07	120	10	658	Seen	far
P07	120	10	368	Seen	far
P07	120	10	346	Seen	far
P07	120	10	548	Seen	far
P08	3.7	10	738	Seen	far
P08	3.7	10	523	Seen	far
P08	3.7	10	545	Seen	far
P08	3.7	10	465	Seen	far
P08	3.7	10	480	Seen	far
P08	3.7	10	694	Seen	far
P08	3.7	10	515	Seen	far
P08	3.7	10	344	Seen	far
P08	3.7	10	594	Seen	far
P08	3.7	10	436	Seen	far
P08	7.3	10	418	Seen	far
P08	7.3	10	338	Seen	far
P08	7.3	10	497	Seen	far
P08	7.3	10	611	Seen	far
P08	7.3	10	532	Seen	far
P08	7.3	10	697	Seen	far
P08	7.3	10	400	Seen	far
P08	7.3	10	518	Seen	far
P08	7.3	10	374	Seen	far
P08	7.3	10	358	Seen	far
P08	11	10	361	Seen	far
P08	11	10	598	Seen	far
P08	11	10	474	Seen	far
P08	11	10	511	Seen	far
P08	11	10	576	Seen	far
P08	11	10	710	Seen	far
P08	11	10	487	Seen	far
P08	11	10	490	Seen	far
P08	11	10	775	Seen	far
P08	11	10	429	Seen	far
P08	15	10	369	Seen	far
P08	15	10	508	Seen	far
P08	15	10	430	Seen	far
P08	15	10	466	Seen	far
P08	15	10	508	Seen	far
P08	15	10	363	Seen	far
P08	15	10	479	Seen	far
P08	15	10	546	Seen	far
P08	15	10	392	Seen	far
P08	15	10	586	Seen	far
P08	18	10	646	Seen	far
P08	18	10	474	Seen	far
P08	18	10	490	Seen	far
P08	18	10	569	Seen	far
P08	18	10	451	Seen	far
P08	18	10	528	Seen	far
P08	18	10	489	Seen	far
P08	18	10	405	Seen	far
P08	18	10	372	Seen	far
P08	18	10	415	Seen	far
P08	29	10	415	Seen	far
P08	29	10	457	Seen	far
P08	29	10	528	Seen	far
P08	29	10	453	Seen	far
P08	29	10	540	Seen	far
P08	29	10	609	Seen	far
P08	29	10	399	Seen	far
P08	29	10	706	Seen	far
P08	29	10	406	Seen	far
P08	29	10	396	Seen	far
P08	58	10	709	Seen	far
P08	58	10	576	Seen	far
P08	58	10	534	Seen	far
P08	58	10	701	Seen	far
P08	58	10	629	Seen	far
P08	58	10	556	Seen	far
P08	58	10	744	Seen	far
P08	58	10	380	Seen	far
P08	58	10	483	Seen	far
P08	58	10	378	Seen	far
P08	120	10	418	Seen	far
P08	120	10	571	Seen	far
P08	120	10	471	Seen	far
P08	120	10	726	Seen	far
P08	120	10	585	Seen	far
P08	120	10	471	Seen	far
P08	120	10	661	Seen	far
P08	120	10	414	Seen	far
P08	120	10	612	Seen	far
P08	120	10	408	Seen	far
P09	3.7	10	639	Seen	far
P09	3.7	10	424	Seen	far
P09	3.7	10	431	Seen	far
P09	3.7	10	405	Seen	far
P09	3.7	10	491	Seen	far
P09	3.7	10	494	Seen	far
P09	3.7	10	584	Seen	far
P09	3.7	10	571	Seen	far
P09	3.7	10	470	Seen	far
P09	3.7	10	536	Seen	far
P09	7.3	10	787	Seen	far
P09	7.3	10	355	Seen	far
P09	7.3	10	409	Seen	far
P09	7.3	10	399	Seen	far
P09	7.3	10	413	Seen	far
P09	7.3	10	481	Seen	far
P09	7.3	10	531	Seen	far
P09	7.3	10	428	Seen	far
P09	7.3	10	428	Seen	far
P09	7.3	10	428	Seen	far
P09	11	10	427	Seen	far
P09	11	10	387	Seen	far
P09	11	10	560	Seen	far
P09	11	10	414	Seen	far
P09	11	10	393	Seen	far
P09	11	10	472	Seen	far
P09	11	10	542	Seen	far
P09	11	10	476	Seen	far
P09	11	10	457	Seen	far
P09	11	10	469	Seen	far
P09	15	10	491	Seen	far
P09	15	10	392	Seen	far
P09	15	10	412	Seen	far
P09	15	10	434	Seen	far
P09	15	10	396	Seen	far
P09	15	10	441	Seen	far
P09	15	10	471	Seen	far
P09	15	10	637	Seen	far
P09	15	10	413	Seen	far
P09	15	10	502	Seen	far
P09	18	10	389	Seen	far
P09	18	10	364	Seen	far
P09	18	10	390	Seen	far
P09	18	10	471	Seen	far
P09	18	10	467	Seen	far
P09	18	10	419	Seen	far
P09	18	10	479	Seen	far
P09	18	10	467	Seen	far
P09	18	10	391	Seen	far
P09	18	10	549	Seen	far
P09	29	10	404	Seen	far
P09	29	10	458	Seen	far
P09	29	10	417	Seen	far
P09	29	10	605	Seen	far
P09	29	10	404	Seen	far
P09	29	10	440	Seen	far
P09	29	10	399	Seen	far
P09	29	10	430	Seen	far
P09	29	10	542	Seen	far
P09	29	10	444	Seen	far
P09	58	10	451	Seen	far
P09	58	10	465	Seen	far
P09	58	10	536	Seen	far
P09	58	10	363	Seen	far
P09	58	10	354	Seen	far
P09	58	10	443	Seen	far
P09	58	10	361	Seen	far
P09	58	10	349	Seen	far
P09	58	10	491	Seen	far
P09	58	10	358	Seen	far
P09	120	10	548	Seen	far
P09	120	10	380	Seen	far
P09	120	10	347	Seen	far
P09	120	10	360	Seen	far
P09	120	10	204	Seen	far
P09	120	10	532	Seen	far
P09	120	10	399	Seen	far
P09	120	10	358	Seen	far
P09	120	10	375	Seen	far
P09	120	10	420	Seen	far
P12	3.7	10	544	Seen	far
P12	3.7	10	519	Seen	far
P12	3.7	10	527	Seen	far
P12	3.7	10	392	Seen	far
P12	3.7	10	458	Seen	far
P12	3.7	10	619	Seen	far
P12	3.7	10	367	Seen	far
P12	3.7	10	510	Seen	far
P12	3.7	10	484	Seen	far
P12	3.7	10	513	Seen	far
P12	7.3	10	456	Seen	far
P12	7.3	10	455	Seen	far
P12	7.3	10	355	Seen	far
P12	7.3	10	536	Seen	far
P12	7.3	10	488	Seen	far
P12	7.3	10	382	Seen	far
P12	7.3	10	460	Seen	far
P12	7.3	10	411	Seen	far
P12	7.3	10	438	Seen	far
P12	7.3	10	445	Seen	far
P12	11	10	459	Seen	far
P12	11	10	487	Seen	far
P12	11	10	389	Seen	far
P12	11	10	503	Seen	far
P12	11	10	568	Seen	far
P12	11	10	525	Seen	far
P12	11	10	499	Seen	far
P12	11	10	448	Seen	far
P12	11	10	555	Seen	far
P12	11	10	382	Seen	far
P12	15	10	513	Seen	far
P12	15	10	579	Seen	far
P12	15	10	413	Seen	far
P12	15	10	492	Seen	far
P12	15	10	473	Seen	far
P12	15	10	500	Seen	far
P12	15	10	449	Seen	far
P12	15	10	479	Seen	far
P12	15	10	446	Seen	far
P12	15	10	420	Seen	far
P12	18	10	402	Seen	far
P12	18	10	416	Seen	far
P12	18	10	444	Seen	far
P12	18	10	455	Seen	far
P12	18	10	500	Seen	far
P12	18	10	512	Seen	far
P12	18	10	627	Seen	far
P12	18	10	393	Seen	far
P12	18	10	635	Seen	far
P12	18	10	406	Seen	far
P12	29	10	389	Seen	far
P12	29	10	709	Seen	far
P12	29	10	683	Seen	far
P12	29	10	407	Seen	far
P12	29	10	555	Seen	far
P12	29	10	543	Seen	far
P12	29	10	455	Seen	far
P12	29	10	579	Seen	far
P12	29	10	593	Seen	far
P12	29	10	624	Seen	far
P12	58	10	536	Seen	far
P12	58	10	541	Seen	far
P12	58	10	477	Seen	far
P12	58	10	471	Seen	far
P12	58	10	610	Seen	far
P12	58	10	573	Seen	far
P12	58	10	530	Seen	far
P12	58	10	397	Seen	far
P12	58	10	419	Seen	far
P12	58	10	745	Seen	far
P12	120	10	348	Seen	far
P12	120	10	548	Seen	far
P12	120	10	296	Seen	far
P12	120	10	439	Seen	far
P12	120	10	558	Seen	far
P12	120	10	375	Seen	far
P12	120	10	506	Seen	far
P12	120	10	523	Seen	far
P12	120	10	467	Seen	far
P12	120	10	376	Seen	far
P14	3.7	10	638	Seen	far
P14	3.7	10	555	Seen	far
P14	3.7	10	638	Seen	far
P14	3.7	10	630	Seen	far
P14	3.7	10	724	Seen	far
P14	3.7	10	757	Seen	far
P14	3.7	10	498	Seen	far
P14	3.7	10	603	Seen	far
P14	3.7	10	681	Seen	far
P14	3.7	10	700	Seen	far
P14	7.3	10	542	Seen	far
P14	7.3	10	462	Seen	far
P14	7.3	10	516	Seen	far
P14	7.3	10	499	Seen	far
P14	7.3	10	470	Seen	far
P14	7.3	10	510	Seen	far
P14	7.3	10	433	Seen	far
P14	7.3	10	413	Seen	far
P14	7.3	10	533	Seen	far
P14	7.3	10	581	Seen	far
P14	11	10	463	Seen	far
P14	11	10	485	Seen	far
P14	11	10	574	Seen	far
P14	11	10	616	Seen	far
P14	11	10	615	Seen	far
P14	11	10	568	Seen	far
P14	11	10	588	Seen	far
P14	11	10	527	Seen	far
P14	11	10	554	Seen	far
P14	11	10	522	Seen	far
P14	15	10	516	Seen	far
P14	15	10	618	Seen	far
P14	15	10	493	Seen	far
P14	15	10	535	Seen	far
P14	15	10	634	Seen	far
P14	15	10	498	Seen	far
P14	15	10	507	Seen	far
P14	15	10	568	Seen	far
P14	15	10	624	Seen	far
P14	15	10	538	Seen	far
P14	18	10	482	Seen	far
P14	18	10	623	Seen	far
P14	18	10	582	Seen	far
P14	18	10	612	Seen	far
P14	18	10	649	Seen	far
P14	18	10	551	Seen	far
P14	18	10	523	Seen	far
P14	18	10	466	Seen	far
P14	18	10	589	Seen	far
P14	18	10	657	Seen	far
P14	29	10	457	Seen	far
P14	29	10	678	Seen	far
P14	29	10	433	Seen	far
P14	29	10	542	Seen	far
P14	29	10	676	Seen	far
P14	29	10	668	Seen	far
P14	29	10	568	Seen	far
P14	29	10	473	Seen	far
P14	29	10	449	Seen	far
P14	29	10	607	Seen	far
P14	58	10	463	Seen	far
P14	58	10	506	Seen	far
P14	58	10	523	Seen	far
P14	58	10	458	Seen	far
P14	58	10	482	Seen	far
P14	58	10	527	Seen	far
P14	58	10	390	Seen	far
P14	58	10	413	Seen	far
P14	58	10	624	Seen	far
P14	58	10	500	Seen	far
P14	120	10	452	Seen	far
P14	120	10	622	Seen	far
P14	120	10	567	Seen	far
P14	120	10	540	Seen	far
P14	120	10	488	Seen	far
P14	120	10	473	Seen	far
P14	120	10	669	Seen	far
P14	120	10	494	Seen	far
P14	120	10	497	Seen	far
P14	120	10	466	Seen	far
P01	3.7	90	302	Seen	far
P01	3.7	90	318	Seen	far
P01	3.7	90	367	Seen	far
P01	3.7	90	298	Seen	far
P01	3.7	90	489	Seen	far
P01	3.7	90	321	Seen	far
P01	3.7	90	351	Seen	far
P01	3.7	90	341	Seen	far
P01	3.7	90	307	Seen	far
P01	3.7	90	346	Seen	far
P01	7.3	90	296	Seen	far
P01	7.3	90	286	Seen	far
P01	7.3	90	326	Seen	far
P01	7.3	90	341	Seen	far
P01	7.3	90	312	Seen	far
P01	7.3	90	326	Seen	far
P01	7.3	90	319	Seen	far
P01	7.3	90	405	Seen	far
P01	7.3	90	294	Seen	far
P01	7.3	90	313	Seen	far
P01	11	90	325	Seen	far
P01	11	90	312	Seen	far
P01	11	90	282	Seen	far
P01	11	90	281	Seen	far
P01	11	90	358	Seen	far
P01	11	90	293	Seen	far
P01	11	90	306	Seen	far
P01	11	90	291	Seen	far
P01	11	90	311	Seen	far
P01	11	90	301	Seen	far
P01	15	90	280	Seen	far
P01	15	90	356	Seen	far
P01	15	90	385	Seen	far
P01	15	90	295	Seen	far
P01	15	90	327	Seen	far
P01	15	90	322	Seen	far
P01	15	90	286	Seen	far
P01	15	90	424	Seen	far
P01	15	90	283	Seen	far
P01	15	90	376	Seen	far
P01	18	90	314	Seen	far
P01	18	90	301	Seen	far
P01	18	90	382	Seen	far
P01	18	90	366	Seen	far
P01	18	90	398	Seen	far
P01	18	90	302	Seen	far
P01	18	90	663	Seen	far
P01	18	90	285	Seen	far
P01	18	90	296	Seen	far
P01	18	90	319	Seen	far
P01	29	90	312	Seen	far
P01	29	90	316	Seen	far
P01	29	90	364	Seen	far
P01	29	90	320	Seen	far
P01	29	90	302	Seen	far
P01	29	90	300	Seen	far
P01	29	90	282	Seen	far
P01	29	90	329	Seen	far
P01	29	90	333	Seen	far
P01	29	90	332	Seen	far
P01	58	90	392	Seen	far
P01	58	90	385	Seen	far
P01	58	90	341	Seen	far
P01	58	90	371	Seen	far
P01	58	90	417	Seen	far
P01	58	90	416	Seen	far
P01	58	90	352	Seen	far
P01	58	90	343	Seen	far
P01	58	90	345	Seen	far
P01	58	90	365	Seen	far
P01	120	90	387	Seen	far
P01	120	90	359	Seen	far
P01	120	90	385	Seen	far
P01	120	90	340	Seen	far
P01	120	90	366	Seen	far
P01	120	90	430	Seen	far
P01	120	90	414	Seen	far
P01	120	90	344	Seen	far
P01	120	90	373	Seen	far
P01	120	90	455	Seen	far
P02	3.7	90	320	Seen	far
P02	3.7	90	367	Seen	far
P02	3.7	90	390	Seen	far
P02	3.7	90	343	Seen	far
P02	3.7	90	348	Seen	far
P02	3.7	90	329	Seen	far
P02	3.7	90	326	Seen	far
P02	3.7	90	391	Seen	far
P02	3.7	90	359	Seen	far
P02	3.7	90	407	Seen	far
P02	7.3	90	306	Seen	far
P02	7.3	90	307	Seen	far
P02	7.3	90	346	Seen	far
P02	7.3	90	352	Seen	far
P02	7.3	90	327	Seen	far
P02	7.3	90	361	Seen	far
P02	7.3	90	333	Seen	far
P02	7.3	90	336	Seen	far
P02	7.3	90	342	Seen	far
P02	7.3	90	319	Seen	far
P02	11	90	288	Seen	far
P02	11	90	320	Seen	far
P02	11	90	351	Seen	far
P02	11	90	370	Seen	far
P02	11	90	409	Seen	far
P02	11	90	312	Seen	far
P02	11	90	354	Seen	far
P02	11	90	370	Seen	far
P02	11	90	311	Seen	far
P02	11	90	374	Seen	far
P02	15	90	318	Seen	far
P02	15	90	336	Seen	far
P02	15	90	381	Seen	far
P02	15	90	359	Seen	far
P02	15	90	330	Seen	far
P02	15	90	369	Seen	far
P02	15	90	369	Seen	far
P02	15	90	339	Seen	far
P02	15	90	300	Seen	far
P02	15	90	333	Seen	far
P02	18	90	312	Seen	far
P02	18	90	369	Seen	far
P02	18	90	316	Seen	far
P02	18	90	354	Seen	far
P02	18	90	333	Seen	far
P02	18	90	386	Seen	far
P02	18	90	347	Seen	far
P02	18	90	401	Seen	far
P02	18	90	313	Seen	far
P02	18	90	328	Seen	far
P02	29	90	403	Seen	far
P02	29	90	377	Seen	far
P02	29	90	371	Seen	far
P02	29	90	335	Seen	far
P02	29	90	360	Seen	far
P02	29	90	466	Seen	far
P02	29	90	339	Seen	far
P02	29	90	390	Seen	far
P02	29	90	336	Seen	far
P02	29	90	353	Seen	far
P02	58	90	349	Seen	far
P02	58	90	322	Seen	far
P02	58	90	333	Seen	far
P02	58	90	414	Seen	far
P02	58	90	355	Seen	far
P02	58	90	375	Seen	far
P02	58	90	426	Seen	far
P02	58	90	440	Seen	far
P02	58	90	400	Seen	far
P02	58	90	375	Seen	far
P02	120	90	348	Seen	far
P02	120	90	321	Seen	far
P02	120	90	453	Seen	far
P02	120	90	322	Seen	far
P02	120	90	317	Seen	far
P02	120	90	390	Seen	far
P02	120	90	348	Seen	far
P02	120	90	398	Seen	far
P02	120	90	439	Seen	far
P02	120	90	391	Seen	far
P03	3.7	90	293	Seen	far
P03	3.7	90	327	Seen	far
P03	3.7	90	326	Seen	far
P03	3.7	90	295	Seen	far
P03	3.7	90	331	Seen	far
P03	3.7	90	342	Seen	far
P03	3.7	90	326	Seen	far
P03	3.7	90	346	Seen	far
P03	3.7	90	361	Seen	far
P03	3.7	90	374	Seen	far
P03	7.3	90	288	Seen	far
P03	7.3	90	287	Seen	far
P03	7.3	90	310	Seen	far
P03	7.3	90	248	Seen	far
P03	7.3	90	274	Seen	far
P03	7.3	90	238	Seen	far
P03	7.3	90	399	Seen	far
P03	7.3	90	244	Seen	far
P03	7.3	90	342	Seen	far
P03	7.3	90	267	Seen	far
P03	11	90	318	Seen	far
P03	11	90	380	Seen	far
P03	11	90	333	Seen	far
P03	11	90	284	Seen	far
P03	11	90	351	Seen	far
P03	11	90	274	Seen	far
P03	11	90	288	Seen	far
P03	11	90	389	Seen	far
P03	11	90	305	Seen	far
P03	11	90	281	Seen	far
P03	15	90	404	Seen	far
P03	15	90	375	Seen	far
P03	15	90	334	Seen	far
P03	15	90	346	Seen	far
P03	15	90	321	Seen	far
P03	15	90	272	Seen	far
P03	15	90	304	Seen	far
P03	15	90	305	Seen	far
P03	15	90	273	Seen	far
P03	15	90	271	Seen	far
P03	18	90	314	Seen	far
P03	18	90	343	Seen	far
P03	18	90	327	Seen	far
P03	18	90	291	Seen	far
P03	18	90	287	Seen	far
P03	18	90	294	Seen	far
P03	18	90	308	Seen	far
P03	18	90	332	Seen	far
P03	18	90	298	Seen	far
P03	18	90	298	Seen	far
P03	29	90	363	Seen	far
P03	29	90	319	Seen	far
P03	29	90	409	Seen	far
P03	29	90	338	Seen	far
P03	29	90	327	Seen	far
P03	29	90	289	Seen	far
P03	29	90	334	Seen	far
P03	29	90	309	Seen	far
P03	29	90	432	Seen	far
P03	29	90	390	Seen	far
P03	58	90	341	Seen	far
P03	58	90	380	Seen	far
P03	58	90	350	Seen	far
P03	58	90	312	Seen	far
P03	58	90	303	Seen	far
P03	58	90	439	Seen	far
P03	58	90	324	Seen	far
P03	58	90	338	Seen	far
P03	58	90	318	Seen	far
P03	58	90	322	Seen	far
P03	120	90	360	Seen	far
P03	120	90	365	Seen	far
P03	120	90	356	Seen	far
P03	120	90	395	Seen	far
P03	120	90	372	Seen	far
P03	120	90	347	Seen	far
P03	120	90	297	Seen	far
P03	120	90	259	Seen	far
P03	120	90	302	Seen	far
P03	120	90	327	Seen	far
P04	3.7	90	314	Seen	far
P04	3.7	90	424	Seen	far
P04	3.7	90	276	Seen	far
P04	3.7	90	378	Seen	far
P04	3.7	90	305	Seen	far
P04	3.7	90	292	Seen	far
P04	3.7	90	484	Seen	far
P04	3.7	90	273	Seen	far
P04	3.7	90	315	Seen	far
P04	3.7	90	310	Seen	far
P04	7.3	90	355	Seen	far
P04	7.3	90	249	Seen	far
P04	7.3	90	247	Seen	far
P04	7.3	90	293	Seen	far
P04	7.3	90	359	Seen	far
P04	7.3	90	277	Seen	far
P04	7.3	90	311	Seen	far
P04	7.3	90	301	Seen	far
P04	7.3	90	282	Seen	far
P04	7.3	90	293	Seen	far
P04	11	90	278	Seen	far
P04	11	90	274	Seen	far
P04	11	90	277	Seen	far
P04	11	90	302	Seen	far
P04	11	90	408	Seen	far
P04	11	90	302	Seen	far
P04	11	90	291	Seen	far
P04	11	90	304	Seen	far
P04	11	90	265	Seen	far
P04	11	90	268	Seen	far
P04	15	90	403	Seen	far
P04	15	90	429	Seen	far
P04	15	90	299	Seen	far
P04	15	90	270	Seen	far
P04	15	90	309	Seen	far
P04	15	90	285	Seen	far
P04	15	90	318	Seen	far
P04	15	90	321	Seen	far
P04	15	90	302	Seen	far
P04	15	90	344	Seen	far
P04	18	90	325	Seen	far
P04	18	90	244	Seen	far
P04	18	90	282	Seen	far
P04	18	90	304	Seen	far
P04	18	90	421	Seen	far
P04	18	90	272	Seen	far
P04	18	90	320	Seen	far
P04	18	90	458	Seen	far
P04	18	90	336	Seen	far
P04	18	90	443	Seen	far
P04	29	90	308	Seen	far
P04	29	90	305	Seen	far
P04	29	90	293	Seen	far
P04	29	90	309	Seen	far
P04	29	90	308	Seen	far
P04	29	90	280	Seen	far
P04	29	90	297	Seen	far
P04	29	90	294	Seen	far
P04	29	90	310	Seen	far
P04	29	90	302	Seen	far
P04	58	90	315	Seen	far
P04	58	90	312	Seen	far
P04	58	90	314	Seen	far
P04	58	90	323	Seen	far
P04	58	90	330	Seen	far
P04	58	90	358	Seen	far
P04	58	90	401	Seen	far
P04	58	90	302	Seen	far
P04	58	90	322	Seen	far
P04	58	90	471	Seen	far
P04	120	90	443	Seen	far
P04	120	90	310	Seen	far
P04	120	90	335	Seen	far
P04	120	90	526	Seen	far
P04	120	90	410	Seen	far
P04	120	90	333	Seen	far
P04	120	90	365	Seen	far
P04	120	90	342	Seen	far
P04	120	90	296	Seen	far
P04	120	90	352	Seen	far
P05	3.7	90	548	Seen	far
P05	3.7	90	604	Seen	far
P05	3.7	90	425	Seen	far
P05	3.7	90	393	Seen	far
P05	3.7	90	447	Seen	far
P05	3.7	90	506	Seen	far
P05	3.7	90	526	Seen	far
P05	3.7	90	416	Seen	far
P05	3.7	90	410	Seen	far
P05	3.7	90	327	Seen	far
P05	7.3	90	356	Seen	far
P05	7.3	90	406	Seen	far
P05	7.3	90	372	Seen	far
P05	7.3	90	382	Seen	far
P05	7.3	90	462	Seen	far
P05	7.3	90	454	Seen	far
P05	7.3	90	405	Seen	far
P05	7.3	90	432	Seen	far
P05	7.3	90	384	Seen	far
P05	7.3	90	373	Seen	far
P05	11	90	392	Seen	far
P05	11	90	357	Seen	far
P05	11	90	391	Seen	far
P05	11	90	378	Seen	far
P05	11	90	381	Seen	far
P05	11	90	478	Seen	far
P05	11	90	365	Seen	far
P05	11	90	427	Seen	far
P05	11	90	325	Seen	far
P05	11	90	475	Seen	far
P05	15	90	428	Seen	far
P05	15	90	358	Seen	far
P05	15	90	359	Seen	far
P05	15	90	407	Seen	far
P05	15	90	359	Seen	far
P05	15	90	334	Seen	far
P05	15	90	358	Seen	far
P05	15	90	447	Seen	far
P05	15	90	533	Seen	far
P05	15	90	420	Seen	far
P05	18	90	389	Seen	far
P05	18	90	403	Seen	far
P05	18	90	386	Seen	far
P05	18	90	390	Seen	far
P05	18	90	339	Seen	far
P05	18	90	405	Seen	far
P05	18	90	386	Seen	far
P05	18	90	387	Seen	far
P05	18	90	334	Seen	far
P05	18	90	387	Seen	far
P05	29	90	386	Seen	far
P05	29	90	392	Seen	far
P05	29	90	380	Seen	far
P05	29	90	370	Seen	far
P05	29	90	463	Seen	far
P05	29	90	392	Seen	far
P05	29	90	413	Seen	far
P05	29	90	414	Seen	far
P05	29	90	371	Seen	far
P05	29	90	386	Seen	far
P05	58	90	422	Seen	far
P05	58	90	469	Seen	far
P05	58	90	352	Seen	far
P05	58	90	403	Seen	far
P05	58	90	423	Seen	far
P05	58	90	355	Seen	far
P05	58	90	416	Seen	far
P05	58	90	505	Seen	far
P05	58	90	358	Seen	far
P05	58	90	507	Seen	far
P05	120	90	406	Seen	far
P05	120	90	449	Seen	far
P05	120	90	593	Seen	far
P05	120	90	373	Seen	far
P05	120	90	430	Seen	far
P05	120	90	451	Seen	far
P05	120	90	450	Seen	far
P05	120	90	364	Seen	far
P05	120	90	386	Seen	far
P05	120	90	412	Seen	far
P07	3.7	90	460	Seen	far
P07	3.7	90	337	Seen	far
P07	3.7	90	395	Seen	far
P07	3.7	90	420	Seen	far
P07	3.7	90	350	Seen	far
P07	3.7	90	403	Seen	far
P07	3.7	90	346	Seen	far
P07	3.7	90	333	Seen	far
P07	3.7	90	343	Seen	far
P07	3.7	90	386	Seen	far
P07	7.3	90	473	Seen	far
P07	7.3	90	408	Seen	far
P07	7.3	90	350	Seen	far
P07	7.3	90	356	Seen	far
P07	7.3	90	344	Seen	far
P07	7.3	90	487	Seen	far
P07	7.3	90	278	Seen	far
P07	7.3	90	293	Seen	far
P07	7.3	90	326	Seen	far
P07	7.3	90	359	Seen	far
P07	11	90	420	Seen	far
P07	11	90	461	Seen	far
P07	11	90	327	Seen	far
P07	11	90	349	Seen	far
P07	11	90	427	Seen	far
P07	11	90	467	Seen	far
P07	11	90	356	Seen	far
P07	11	90	316	Seen	far
P07	11	90	442	Seen	far
P07	11	90	312	Seen	far
P07	15	90	352	Seen	far
P07	15	90	364	Seen	far
P07	15	90	334	Seen	far
P07	15	90	410	Seen	far
P07	15	90	386	Seen	far
P07	15	90	508	Seen	far
P07	15	90	474	Seen	far
P07	15	90	333	Seen	far
P07	15	90	386	Seen	far
P07	15	90	350	Seen	far
P07	18	90	345	Seen	far
P07	18	90	377	Seen	far
P07	18	90	388	Seen	far
P07	18	90	410	Seen	far
P07	18	90	408	Seen	far
P07	18	90	402	Seen	far
P07	18	90	360	Seen	far
P07	18	90	331	Seen	far
P07	18	90	510	Seen	far
P07	18	90	333	Seen	far
P07	29	90	428	Seen	far
P07	29	90	333	Seen	far
P07	29	90	401	Seen	far
P07	29	90	340	Seen	far
P07	29	90	378	Seen	far
P07	29	90	582	Seen	far
P07	29	90	454	Seen	far
P07	29	90	517	Seen	far
P07	29	90	289	Seen	far
P07	29	90	336	Seen	far
P07	58	90	373	Seen	far
P07	58	90	358	Seen	far
P07	58	90	391	Seen	far
P07	58	90	413	Seen	far
P07	58	90	426	Seen	far
P07	58	90	614	Seen	far
P07	58	90	482	Seen	far
P07	58	90	382	Seen	far
P07	58	90	400	Seen	far
P07	58	90	437	Seen	far
P07	120	90	389	Seen	far
P07	120	90	375	Seen	far
P07	120	90	385	Seen	far
P07	120	90	407	Seen	far
P07	120	90	392	Seen	far
P07	120	90	544	Seen	far
P07	120	90	423	Seen	far
P07	120	90	350	Seen	far
P07	120	90	422	Seen	far
P07	120	90	420	Seen	far
P08	3.7	90	361	Seen	far
P08	3.7	90	351	Seen	far
P08	3.7	90	362	Seen	far
P08	3.7	90	378	Seen	far
P08	3.7	90	332	Seen	far
P08	3.7	90	428	Seen	far
P08	3.7	90	623	Seen	far
P08	3.7	90	348	Seen	far
P08	3.7	90	383	Seen	far
P08	3.7	90	602	Seen	far
P08	7.3	90	367	Seen	far
P08	7.3	90	323	Seen	far
P08	7.3	90	298	Seen	far
P08	7.3	90	331	Seen	far
P08	7.3	90	357	Seen	far
P08	7.3	90	379	Seen	far
P08	7.3	90	332	Seen	far
P08	7.3	90	324	Seen	far
P08	7.3	90	326	Seen	far
P08	7.3	90	284	Seen	far
P08	11	90	309	Seen	far
P08	11	90	268	Seen	far
P08	11	90	341	Seen	far
P08	11	90	323	Seen	far
P08	11	90	313	Seen	far
P08	11	90	307	Seen	far
P08	11	90	404	Seen	far
P08	11	90	424	Seen	far
P08	11	90	317	Seen	far
P08	11	90	335	Seen	far
P08	15	90	346	Seen	far
P08	15	90	250	Seen	far
P08	15	90	340	Seen	far
P08	15	90	318	Seen	far
P08	15	90	316	Seen	far
P08	15	90	315	Seen	far
P08	15	90	302	Seen	far
P08	15	90	376	Seen	far
P08	15	90	342	Seen	far
P08	15	90	262	Seen	far
P08	18	90	339	Seen	far
P08	18	90	333	Seen	far
P08	18	90	335	Seen	far
P08	18	90	246	Seen	far
P08	18	90	326	Seen	far
P08	18	90	396	Seen	far
P08	18	90	432	Seen	far
P08	18	90	308	Seen	far
P08	18	90	329	Seen	far
P08	18	90	410	Seen	far
P08	29	90	337	Seen	far
P08	29	90	340	Seen	far
P08	29	90	304	Seen	far
P08	29	90	284	Seen	far
P08	29	90	395	Seen	far
P08	29	90	379	Seen	far
P08	29	90	547	Seen	far
P08	29	90	343	Seen	far
P08	29	90	333	Seen	far
P08	29	90	367	Seen	far
P08	58	90	220	Seen	far
P08	58	90	351	Seen	far
P08	58	90	481	Seen	far
P08	58	90	409	Seen	far
P08	58	90	436	Seen	far
P08	58	90	410	Seen	far
P08	58	90	373	Seen	far
P08	58	90	329	Seen	far
P08	58	90	336	Seen	far
P08	58	90	349	Seen	far
P08	120	90	567	Seen	far
P08	120	90	345	Seen	far
P08	120	90	386	Seen	far
P08	120	90	423	Seen	far
P08	120	90	434	Seen	far
P08	120	90	367	Seen	far
P08	120	90	364	Seen	far
P08	120	90	351	Seen	far
P08	120	90	349	Seen	far
P08	120	90	308	Seen	far
P09	3.7	90	395	Seen	far
P09	3.7	90	364	Seen	far
P09	3.7	90	354	Seen	far
P09	3.7	90	358	Seen	far
P09	3.7	90	373	Seen	far
P09	3.7	90	399	Seen	far
P09	3.7	90	382	Seen	far
P09	3.7	90	380	Seen	far
P09	3.7	90	419	Seen	far
P09	3.7	90	387	Seen	far
P09	7.3	90	379	Seen	far
P09	7.3	90	360	Seen	far
P09	7.3	90	323	Seen	far
P09	7.3	90	328	Seen	far
P09	7.3	90	356	Seen	far
P09	7.3	90	431	Seen	far
P09	7.3	90	347	Seen	far
P09	7.3	90	451	Seen	far
P09	7.3	90	361	Seen	far
P09	7.3	90	294	Seen	far
P09	11	90	357	Seen	far
P09	11	90	344	Seen	far
P09	11	90	353	Seen	far
P09	11	90	350	Seen	far
P09	11	90	367	Seen	far
P09	11	90	348	Seen	far
P09	11	90	345	Seen	far
P09	11	90	352	Seen	far
P09	11	90	458	Seen	far
P09	11	90	363	Seen	far
P09	15	90	384	Seen	far
P09	15	90	342	Seen	far
P09	15	90	328	Seen	far
P09	15	90	307	Seen	far
P09	15	90	294	Seen	far
P09	15	90	440	Seen	far
P09	15	90	342	Seen	far
P09	15	90	353	Seen	far
P09	15	90	329	Seen	far
P09	15	90	369	Seen	far
P09	18	90	346	Seen	far
P09	18	90	339	Seen	far
P09	18	90	311	Seen	far
P09	18	90	452	Seen	far
P09	18	90	343	Seen	far
P09	18	90	316	Seen	far
P09	18	90	337	Seen	far
P09	18	90	324	Seen	far
P09	18	90	368	Seen	far
P09	18	90	345	Seen	far
P09	29	90	353	Seen	far
P09	29	90	343	Seen	far
P09	29	90	339	Seen	far
P09	29	90	324	Seen	far
P09	29	90	314	Seen	far
P09	29	90	391	Seen	far
P09	29	90	371	Seen	far
P09	29	90	336	Seen	far
P09	29	90	379	Seen	far
P09	29	90	387	Seen	far
P09	58	90	417	Seen	far
P09	58	90	291	Seen	far
P09	58	90	318	Seen	far
P09	58	90	332	Seen	far
P09	58	90	333	Seen	far
P09	58	90	443	Seen	far
P09	58	90	331	Seen	far
P09	58	90	348	Seen	far
P09	58	90	349	Seen	far
P09	58	90	310	Seen	far
P09	120	90	400	Seen	far
P09	120	90	360	Seen	far
P09	120	90	305	Seen	far
P09	120	90	291	Seen	far
P09	120	90	377	Seen	far
P09	120	90	342	Seen	far
P09	120	90	389	Seen	far
P09	120	90	306	Seen	far
P09	120	90	373	Seen	far
P09	120	90	336	Seen	far
P12	3.7	90	375	Seen	far
P12	3.7	90	428	Seen	far
P12	3.7	90	365	Seen	far
P12	3.7	90	412	Seen	far
P12	3.7	90	424	Seen	far
P12	3.7	90	435	Seen	far
P12	3.7	90	344	Seen	far
P12	3.7	90	408	Seen	far
P12	3.7	90	569	Seen	far
P12	3.7	90	400	Seen	far
P12	7.3	90	336	Seen	far
P12	7.3	90	306	Seen	far
P12	7.3	90	302	Seen	far
P12	7.3	90	350	Seen	far
P12	7.3	90	369	Seen	far
P12	7.3	90	375	Seen	far
P12	7.3	90	334	Seen	far
P12	7.3	90	396	Seen	far
P12	7.3	90	339	Seen	far
P12	7.3	90	386	Seen	far
P12	11	90	422	Seen	far
P12	11	90	334	Seen	far
P12	11	90	268	Seen	far
P12	11	90	424	Seen	far
P12	11	90	349	Seen	far
P12	11	90	348	Seen	far
P12	11	90	302	Seen	far
P12	11	90	439	Seen	far
P12	11	90	403	Seen	far
P12	11	90	337	Seen	far
P12	15	90	279	Seen	far
P12	15	90	322	Seen	far
P12	15	90	306	Seen	far
P12	15	90	325	Seen	far
P12	15	90	319	Seen	far
P12	15	90	278	Seen	far
P12	15	90	319	Seen	far
P12	15	90	412	Seen	far
P12	15	90	352	Seen	far
P12	15	90	274	Seen	far
P12	18	90	320	Seen	far
P12	18	90	344	Seen	far
P12	18	90	311	Seen	far
P12	18	90	283	Seen	far
P12	18	90	317	Seen	far
P12	18	90	315	Seen	far
P12	18	90	347	Seen	far
P12	18	90	363	Seen	far
P12	18	90	369	Seen	far
P12	18	90	323	Seen	far
P12	29	90	306	Seen	far
P12	29	90	309	Seen	far
P12	29	90	313	Seen	far
P12	29	90	304	Seen	far
P12	29	90	320	Seen	far
P12	29	90	328	Seen	far
P12	29	90	273	Seen	far
P12	29	90	336	Seen	far
P12	29	90	343	Seen	far
P12	29	90	292	Seen	far
P12	58	90	326	Seen	far
P12	58	90	298	Seen	far
P12	58	90	314	Seen	far
P12	58	90	352	Seen	far
P12	58	90	351	Seen	far
P12	58	90	301	Seen	far
P12	58	90	305	Seen	far
P12	58	90	371	Seen	far
P12	58	90	322	Seen	far
P12	58	90	329	Seen	far
P12	120	90	301	Seen	far
P12	120	90	276	Seen	far
P12	120	90	339	Seen	far
P12	120	90	299	Seen	far
P12	120	90	294	Seen	far
P12	120	90	331	Seen	far
P12	120	90	345	Seen	far
P12	120	90	349	Seen	far
P12	120	90	337	Seen	far
P12	120	90	296	Seen	far
P14	3.7	90	509	Seen	far
P14	3.7	90	434	Seen	far
P14	3.7	90	471	Seen	far
P14	3.7	90	507	Seen	far
P14	3.7	90	498	Seen	far
P14	3.7	90	553	Seen	far
P14	3.7	90	431	Seen	far
P14	3.7	90	474	Seen	far
P14	3.7	90	328	Seen	far
P14	3.7	90	442	Seen	far
P14	7.3	90	424	Seen	far
P14	7.3	90	484	Seen	far
P14	7.3	90	493	Seen	far
P14	7.3	90	547	Seen	far
P14	7.3	90	456	Seen	far
P14	7.3	90	449	Seen	far
P14	7.3	90	469	Seen	far
P14	7.3	90	417	Seen	far
P14	7.3	90	451	Seen	far
P14	7.3	90	439	Seen	far
P14	11	90	415	Seen	far
P14	11	90	600	Seen	far
P14	11	90	418	Seen	far
P14	11	90	466	Seen	far
P14	11	90	469	Seen	far
P14	11	90	445	Seen	far
P14	11	90	462	Seen	far
P14	11	90	422	Seen	far
P14	11	90	372	Seen	far
P14	11	90	449	Seen	far
P14	15	90	397	Seen	far
P14	15	90	521	Seen	far
P14	15	90	402	Seen	far
P14	15	90	555	Seen	far
P14	15	90	462	Seen	far
P14	15	90	469	Seen	far
P14	15	90	419	Seen	far
P14	15	90	443	Seen	far
P14	15	90	418	Seen	far
P14	15	90	405	Seen	far
P14	18	90	407	Seen	far
P14	18	90	434	Seen	far
P14	18	90	479	Seen	far
P14	18	90	483	Seen	far
P14	18	90	427	Seen	far
P14	18	90	446	Seen	far
P14	18	90	400	Seen	far
P14	18	90	617	Seen	far
P14	18	90	437	Seen	far
P14	18	90	428	Seen	far
P14	29	90	476	Seen	far
P14	29	90	487	Seen	far
P14	29	90	491	Seen	far
P14	29	90	568	Seen	far
P14	29	90	484	Seen	far
P14	29	90	486	Seen	far
P14	29	90	389	Seen	far
P14	29	90	385	Seen	far
P14	29	90	489	Seen	far
P14	29	90	413	Seen	far
P14	58	90	401	Seen	far
P14	58	90	406	Seen	far
P14	58	90	372	Seen	far
P14	58	90	523	Seen	far
P14	58	90	447	Seen	far
P14	58	90	539	Seen	far
P14	58	90	623	Seen	far
P14	58	90	447	Seen	far
P14	58	90	403	Seen	far
P14	58	90	381	Seen	far
P14	120	90	410	Seen	far
P14	120	90	538	Seen	far
P14	120	90	462	Seen	far
P14	120	90	420	Seen	far
P14	120	90	405	Seen	far
P14	120	90	550	Seen	far
P14	120	90	357	Seen	far
P14	120	90	404	Seen	far
P14	120	90	350	Seen	far
P14	120	90	377	Seen	far
P06	3.7	10	585	Seen	far
P06	3.7	10	429	Seen	far
P06	3.7	10	390	Seen	far
P06	3.7	10	473	Seen	far
P06	3.7	10	407	Seen	far
P06	3.7	10	422	Seen	far
P06	3.7	10	529	Seen	far
P06	3.7	10	373	Seen	far
P06	3.7	10	407	Seen	far
P06	3.7	10	392	Seen	far
P06	7.3	10	440	Seen	far
P06	7.3	10	357	Seen	far
P06	7.3	10	531	Seen	far
P06	7.3	10	412	Seen	far
P06	7.3	10	383	Seen	far
P06	7.3	10	444	Seen	far
P06	7.3	10	416	Seen	far
P06	7.3	10	440	Seen	far
P06	7.3	10	483	Seen	far
P06	7.3	10	554	Seen	far
P06	11	10	341	Seen	far
P06	11	10	340	Seen	far
P06	11	10	338	Seen	far
P06	11	10	503	Seen	far
P06	11	10	348	Seen	far
P06	11	10	317	Seen	far
P06	11	10	397	Seen	far
P06	11	10	494	Seen	far
P06	11	10	321	Seen	far
P06	11	10	369	Seen	far
P06	15	10	328	Seen	far
P06	15	10	503	Seen	far
P06	15	10	345	Seen	far
P06	15	10	377	Seen	far
P06	15	10	394	Seen	far
P06	15	10	328	Seen	far
P06	15	10	600	Seen	far
P06	15	10	578	Seen	far
P06	15	10	311	Seen	far
P06	15	10	434	Seen	far
P06	18	10	508	Seen	far
P06	18	10	357	Seen	far
P06	18	10	472	Seen	far
P06	18	10	309	Seen	far
P06	18	10	343	Seen	far
P06	18	10	411	Seen	far
P06	18	10	361	Seen	far
P06	18	10	464	Seen	far
P06	18	10	452	Seen	far
P06	18	10	483	Seen	far
P06	29	10	409	Seen	far
P06	29	10	337	Seen	far
P06	29	10	459	Seen	far
P06	29	10	379	Seen	far
P06	29	10	317	Seen	far
P06	29	10	419	Seen	far
P06	29	10	465	Seen	far
P06	29	10	342	Seen	far
P06	29	10	366	Seen	far
P06	29	10	406	Seen	far
P06	58	10	329	Seen	far
P06	58	10	351	Seen	far
P06	58	10	418	Seen	far
P06	58	10	313	Seen	far
P06	58	10	330	Seen	far
P06	58	10	441	Seen	far
P06	58	10	343	Seen	far
P06	58	10	503	Seen	far
P06	58	10	361	Seen	far
P06	58	10	375	Seen	far
P06	120	10	352	Seen	far
P06	120	10	318	Seen	far
P06	120	10	327	Seen	far
P06	120	10	407	Seen	far
P06	120	10	438	Seen	far
P06	120	10	337	Seen	far
P06	120	10	319	Seen	far
P06	120	10	462	Seen	far
P06	120	10	449	Seen	far
P06	120	10	458	Seen	far
P06	3.7	90	356	Seen	far
P06	3.7	90	249	Seen	far
P06	3.7	90	304	Seen	far
P06	3.7	90	338	Seen	far
P06	3.7	90	325	Seen	far
P06	3.7	90	291	Seen	far
P06	3.7	90	333	Seen	far
P06	3.7	90	297	Seen	far
P06	3.7	90	380	Seen	far
P06	3.7	90	285	Seen	far
P06	7.3	90	226	Seen	far
P06	7.3	90	265	Seen	far
P06	7.3	90	243	Seen	far
P06	7.3	90	239	Seen	far
P06	7.3	90	254	Seen	far
P06	7.3	90	276	Seen	far
P06	7.3	90	537	Seen	far
P06	7.3	90	254	Seen	far
P06	7.3	90	374	Seen	far
P06	7.3	90	310	Seen	far
P06	11	90	287	Seen	far
P06	11	90	315	Seen	far
P06	11	90	266	Seen	far
P06	11	90	331	Seen	far
P06	11	90	369	Seen	far
P06	11	90	329	Seen	far
P06	11	90	326	Seen	far
P06	11	90	345	Seen	far
P06	11	90	303	Seen	far
P06	11	90	290	Seen	far
P06	15	90	284	Seen	far
P06	15	90	289	Seen	far
P06	15	90	298	Seen	far
P06	15	90	375	Seen	far
P06	15	90	268	Seen	far
P06	15	90	309	Seen	far
P06	15	90	396	Seen	far
P06	15	90	228	Seen	far
P06	15	90	323	Seen	far
P06	15	90	304	Seen	far
P06	18	90	318	Seen	far
P06	18	90	271	Seen	far
P06	18	90	283	Seen	far
P06	18	90	334	Seen	far
P06	18	90	319	Seen	far
P06	18	90	477	Seen	far
P06	18	90	535	Seen	far
P06	18	90	247	Seen	far
P06	18	90	283	Seen	far
P06	18	90	315	Seen	far
P06	29	90	277	Seen	far
P06	29	90	260	Seen	far
P06	29	90	292	Seen	far
P06	29	90	293	Seen	far
P06	29	90	374	Seen	far
P06	29	90	291	Seen	far
P06	29	90	364	Seen	far
P06	29	90	270	Seen	far
P06	29	90	297	Seen	far
P06	29	90	306	Seen	far
P06	58	90	276	Seen	far
P06	58	90	319	Seen	far
P06	58	90	282	Seen	far
P06	58	90	374	Seen	far
P06	58	90	287	Seen	far
P06	58	90	265	Seen	far
P06	58	90	292	Seen	far
P06	58	90	406	Seen	far
P06	58	90	307	Seen	far
P06	58	90	336	Seen	far
P06	120	90	281	Seen	far
P06	120	90	315	Seen	far
P06	120	90	272	Seen	far
P06	120	90	289	Seen	far
P06	120	90	224	Seen	far
P06	120	90	277	Seen	far
P06	120	90	331	Seen	far
P06	120	90	398	Seen	far
P06	120	90	317	Seen	far
P06	120	90	343	Seen	far
P10	3.7	10	425	Seen	far
P10	3.7	10	423	Seen	far
P10	3.7	10	573	Seen	far
P10	3.7	10	603	Seen	far
P10	3.7	10	470	Seen	far
P10	3.7	10	403	Seen	far
P10	3.7	10	454	Seen	far
P10	3.7	10	415	Seen	far
P10	3.7	10	369	Seen	far
P10	3.7	10	192	Seen	far
P10	7.3	10	461	Seen	far
P10	7.3	10	457	Seen	far
P10	7.3	10	422	Seen	far
P10	7.3	10	449	Seen	far
P10	7.3	10	370	Seen	far
P10	7.3	10	410	Seen	far
P10	7.3	10	492	Seen	far
P10	7.3	10	416	Seen	far
P10	7.3	10	521	Seen	far
P10	7.3	10	563	Seen	far
P10	11	10	289	Seen	far
P10	11	10	493	Seen	far
P10	11	10	355	Seen	far
P10	11	10	506	Seen	far
P10	11	10	426	Seen	far
P10	11	10	373	Seen	far
P10	11	10	493	Seen	far
P10	11	10	600	Seen	far
P10	11	10	335	Seen	far
P10	11	10	613	Seen	far
P10	15	10	324	Seen	far
P10	15	10	531	Seen	far
P10	15	10	320	Seen	far
P10	15	10	524	Seen	far
P10	15	10	371	Seen	far
P10	15	10	411	Seen	far
P10	15	10	483	Seen	far
P10	15	10	464	Seen	far
P10	15	10	469	Seen	far
P10	15	10	424	Seen	far
P10	18	10	628	Seen	far
P10	18	10	455	Seen	far
P10	18	10	560	Seen	far
P10	18	10	377	Seen	far
P10	18	10	428	Seen	far
P10	18	10	467	Seen	far
P10	18	10	314	Seen	far
P10	18	10	253	Seen	far
P10	18	10	532	Seen	far
P10	18	10	593	Seen	far
P10	29	10	511	Seen	far
P10	29	10	408	Seen	far
P10	29	10	413	Seen	far
P10	29	10	422	Seen	far
P10	29	10	483	Seen	far
P10	29	10	623	Seen	far
P10	29	10	368	Seen	far
P10	29	10	767	Seen	far
P10	29	10	407	Seen	far
P10	29	10	395	Seen	far
P10	58	10	343	Seen	far
P10	58	10	440	Seen	far
P10	58	10	535	Seen	far
P10	58	10	386	Seen	far
P10	58	10	312	Seen	far
P10	58	10	484	Seen	far
P10	58	10	180	Seen	far
P10	58	10	527	Seen	far
P10	58	10	413	Seen	far
P10	58	10	410	Seen	far
P10	120	10	425	Seen	far
P10	120	10	419	Seen	far
P10	120	10	599	Seen	far
P10	120	10	521	Seen	far
P10	120	10	534	Seen	far
P10	120	10	332	Seen	far
P10	120	10	450	Seen	far
P10	120	10	547	Seen	far
P10	120	10	407	Seen	far
P10	120	10	510	Seen	far
P10	3.7	90	340	Seen	far
P10	3.7	90	384	Seen	far
P10	3.7	90	405	Seen	far
P10	3.7	90	320	Seen	far
P10	3.7	90	372	Seen	far
P10	3.7	90	582	Seen	far
P10	3.7	90	305	Seen	far
P10	3.7	90	471	Seen	far
P10	3.7	90	354	Seen	far
P10	3.7	90	457	Seen	far
P10	7.3	90	310	Seen	far
P10	7.3	90	369	Seen	far
P10	7.3	90	374	Seen	far
P10	7.3	90	294	Seen	far
P10	7.3	90	294	Seen	far
P10	7.3	90	346	Seen	far
P10	7.3	90	385	Seen	far
P10	7.3	90	286	Seen	far
P10	7.3	90	287	Seen	far
P10	7.3	90	330	Seen	far
P10	11	90	286	Seen	far
P10	11	90	453	Seen	far
P10	11	90	334	Seen	far
P10	11	90	314	Seen	far
P10	11	90	474	Seen	far
P10	11	90	746	Seen	far
P10	11	90	313	Seen	far
P10	11	90	335	Seen	far
P10	11	90	323	Seen	far
P10	11	90	330	Seen	far
P10	15	90	294	Seen	far
P10	15	90	315	Seen	far
P10	15	90	375	Seen	far
P10	15	90	302	Seen	far
P10	15	90	340	Seen	far
P10	15	90	335	Seen	far
P10	15	90	312	Seen	far
P10	15	90	312	Seen	far
P10	15	90	379	Seen	far
P10	15	90	335	Seen	far
P10	18	90	232	Seen	far
P10	18	90	306	Seen	far
P10	18	90	401	Seen	far
P10	18	90	680	Seen	far
P10	18	90	357	Seen	far
P10	18	90	351	Seen	far
P10	18	90	415	Seen	far
P10	18	90	299	Seen	far
P10	18	90	431	Seen	far
P10	18	90	350	Seen	far
P10	29	90	357	Seen	far
P10	29	90	400	Seen	far
P10	29	90	345	Seen	far
P10	29	90	383	Seen	far
P10	29	90	300	Seen	far
P10	29	90	644	Seen	far
P10	29	90	407	Seen	far
P10	29	90	400	Seen	far
P10	29	90	465	Seen	far
P10	29	90	459	Seen	far
P10	58	90	349	Seen	far
P10	58	90	373	Seen	far
P10	58	90	368	Seen	far
P10	58	90	406	Seen	far
P10	58	90	307	Seen	far
P10	58	90	310	Seen	far
P10	58	90	243	Seen	far
P10	58	90	337	Seen	far
P10	58	90	293	Seen	far
P10	58	90	509	Seen	far
P10	120	90	300	Seen	far
P10	120	90	306	Seen	far
P10	120	90	346	Seen	far
P10	120	90	480	Seen	far
P10	120	90	297	Seen	far
P10	120	90	307	Seen	far
P10	120	90	362	Seen	far
P10	120	90	281	Seen	far
P10	120	90	335	Seen	far
P10	120	90	311	Seen	far
P11	3.7	10	605	Seen	far
P11	3.7	10	537	Seen	far
P11	3.7	10	578	Seen	far
P11	3.7	10	522	Seen	far
P11	3.7	10	668	Seen	far
P11	3.7	10	575	Seen	far
P11	3.7	10	466	Seen	far
P11	3.7	10	496	Seen	far
P11	3.7	10	586	Seen	far
P11	3.7	10	599	Seen	far
P11	7.3	10	527	Seen	far
P11	7.3	10	530	Seen	far
P11	7.3	10	405	Seen	far
P11	7.3	10	521	Seen	far
P11	7.3	10	523	Seen	far
P11	7.3	10	423	Seen	far
P11	7.3	10	523	Seen	far
P11	7.3	10	524	Seen	far
P11	7.3	10	418	Seen	far
P11	7.3	10	505	Seen	far
P11	11	10	514	Seen	far
P11	11	10	372	Seen	far
P11	11	10	408	Seen	far
P11	11	10	408	Seen	far
P11	11	10	532	Seen	far
P11	11	10	415	Seen	far
P11	11	10	459	Seen	far
P11	11	10	443	Seen	far
P11	11	10	421	Seen	far
P11	11	10	504	Seen	far
P11	15	10	525	Seen	far
P11	15	10	417	Seen	far
P11	15	10	565	Seen	far
P11	15	10	534	Seen	far
P11	15	10	444	Seen	far
P11	15	10	459	Seen	far
P11	15	10	448	Seen	far
P11	15	10	511	Seen	far
P11	15	10	440	Seen	far
P11	15	10	525	Seen	far
P11	18	10	540	Seen	far
P11	18	10	423	Seen	far
P11	18	10	533	Seen	far
P11	18	10	446	Seen	far
P11	18	10	478	Seen	far
P11	18	10	574	Seen	far
P11	18	10	581	Seen	far
P11	18	10	531	Seen	far
P11	18	10	583	Seen	far
P11	18	10	552	Seen	far
P11	29	10	455	Seen	far
P11	29	10	732	Seen	far
P11	29	10	567	Seen	far
P11	29	10	391	Seen	far
P11	29	10	798	Seen	far
P11	29	10	407	Seen	far
P11	29	10	501	Seen	far
P11	29	10	479	Seen	far
P11	29	10	504	Seen	far
P11	29	10	554	Seen	far
P11	58	10	403	Seen	far
P11	58	10	732	Seen	far
P11	58	10	395	Seen	far
P11	58	10	382	Seen	far
P11	58	10	546	Seen	far
P11	58	10	604	Seen	far
P11	58	10	698	Seen	far
P11	58	10	582	Seen	far
P11	58	10	432	Seen	far
P11	58	10	634	Seen	far
P11	120	10	682	Seen	far
P11	120	10	549	Seen	far
P11	120	10	662	Seen	far
P11	120	10	559	Seen	far
P11	120	10	413	Seen	far
P11	120	10	466	Seen	far
P11	120	10	528	Seen	far
P11	120	10	673	Seen	far
P11	120	10	414	Seen	far
[truncated: 2,801 more rows]
